# Supplementary material for: An economic evaluation of the Whole Genome Sequencing source tracking program in the U.S
Source: PLoS One. 2021 Oct 6;16(10):e0258262. doi: 10.1371/journal.pone.0258262 (PMC8494326; doi:10.1371/journal.pone.0258262)
Supplement: S1 Table — (XLSX) [file pone.0258262.s002.xlsx]

## Sheet: Sheet1
	(1)	(2)	(3)	(4)	(5)	(6)	(7)	(8)	(9)
	ill4	ill5	ill6	out4	out5	out6	avg4	avg5	avg6
VARIABLES	illnesses	illnesses	illnesses	outbreak	outbreak	outbreak	avgill	avgill	avgill
wgslib	7.36***	-6.11**	-6.09**	0.14***	0.01*	0.01*	0.58**	-1.06***	-1.07***
	(0.67)	(2.25)	(2.25)	(0.02)	(0.01)	(0.01)	(0.21)	(0.32)	(0.31)
adverse		25.68	26.36		-0.11	-0.10		-5.60	-6.17
		(24.48)	(24.93)		(0.09)	(0.09)		(5.34)	(5.01)
bacill		28.96	28.83		-0.10	-0.10		0.07	-0.27
		(25.81)	(25.73)		(0.09)	(0.09)		(5.95)	(5.78)
bruce		33.10	32.92		-0.09	-0.09		-4.07	-4.35
		(25.05)	(25.00)		(0.08)	(0.08)		(6.18)	(6.11)
cigua		16.81	16.81		-0.07	-0.07		-3.38	-3.61
		(20.65)	(20.49)		(0.06)	(0.06)		(6.07)	(6.01)
clost		16.00	15.99		-0.14	-0.14		-5.44	-5.94
		(22.77)	(22.81)		(0.11)	(0.11)		(6.45)	(6.31)
crono		18.53	18.93		-0.15	-0.15		-5.80	-5.55
		(21.85)	(21.97)		(0.11)	(0.10)		(8.44)	(8.48)
crypto		33.52	33.36		-0.09	-0.09		1.92	1.63
		(26.34)	(26.29)		(0.08)	(0.08)		(6.09)	(6.03)
cyclo		74.59	74.45		-0.19**	-0.19**		88.94***	88.71***
		(54.33)	(54.36)		(0.07)	(0.07)		(4.75)	(4.90)
fungus		19.40	19.56		-0.10	-0.10		-5.98	-6.37
		(26.37)	(26.44)		(0.08)	(0.08)		(5.60)	(5.39)
hepa		69.75**	69.74**		-0.11	-0.11		56.51***	56.20***
		(31.51)	(31.48)		(0.07)	(0.07)		(5.38)	(5.31)
myco		34.58	34.39		-0.09	-0.09		-2.60	-2.87
		(25.05)	(25.00)		(0.08)	(0.08)		(6.18)	(6.11)
noro		37.73	38.44		-0.11	-0.11		-1.46	-2.12
		(30.41)	(30.34)		(0.10)	(0.10)		(5.40)	(4.84)
para		32.50	32.37		-0.09	-0.09		-3.85	-4.15
		(25.70)	(25.68)		(0.08)	(0.08)		(6.14)	(6.05)
shig		41.96+	41.83+		-0.10	-0.10		18.55***	18.21***
		(26.76)	(26.67)		(0.09)	(0.08)		(5.83)	(5.66)
staph		26.72	26.59		-0.10	-0.10		-2.17	-2.51
		(25.81)	(25.73)		(0.09)	(0.09)		(5.95)	(5.78)
tetro		29.79	29.64		-0.09	-0.09		-4.44	-4.72
		(24.30)	(24.25)		(0.08)	(0.08)		(6.12)	(6.06)
vibrio		25.70	26.45		-0.10	-0.10		0.50	-0.10
		(30.75)	(31.05)		(0.08)	(0.08)		(5.96)	(5.61)
dairy		-1.18	-0.93		1.00***	1.00***		0.72	0.42
		(13.32)	(13.27)		(0.06)	(0.06)		(3.37)	(3.82)
dietsup		-153.16	-159.16		0.91***	0.90***		-19.97	-18.65
		(165.65)	(167.80)		(0.09)	(0.08)		(16.54)	(16.43)
egg		32.72***	32.75***		0.99***	0.99***		-2.60**	-2.68**
		(11.10)	(11.14)		(0.00)	(0.00)		(0.94)	(1.02)
fish		22.83	22.67		0.98***	0.98***		2.31	2.26
		(15.73)	(15.69)		(0.02)	(0.02)		(2.48)	(2.39)
infant		54.17	48.92		1.13***	1.10***		16.37	11.81
		(53.83)	(50.41)		(0.09)	(0.08)		(17.68)	(16.40)
multiple		228.88*	228.03*		1.19***	1.19***		56.81**	57.81**
		(116.75)	(114.70)		(0.18)	(0.18)		(27.26)	(26.84)
produce		129.99***	129.86***		1.06***	1.06***		14.94***	14.83***
		(33.28)	(33.40)		(0.02)	(0.02)		(3.47)	(3.54)
shellfish		25.42**	24.54*		1.01***	1.01***		9.98**	10.28**
		(11.79)	(11.81)		(0.01)	(0.01)		(3.98)	(3.97)
unknown		48.46*	49.72*		1.32***	1.32***		-3.69	-2.93
		(27.54)	(28.52)		(0.21)	(0.21)		(6.60)	(7.26)
y1		-38.85+	-43.74		-0.07	-0.04		-31.57	-45.40
		(25.82)	(40.87)		(0.06)	(0.05)		(26.20)	(44.10)
y2		-4.51	-9.42		-0.08	-0.05		-7.10	-21.07
		(43.63)	(58.68)		(0.07)	(0.06)		(33.21)	(48.12)
y3		6.00	1.12		-0.02	0.02		-32.23	-46.11
		(50.04)	(61.40)		(0.02)	(0.02)		(27.01)	(44.11)
y4		34.09	29.00		-0.06	-0.03		-28.31	-42.16
		(58.99)	(70.23)		(0.06)	(0.05)		(26.49)	(43.96)
y6		-3.47	-8.40		-0.07	-0.04		-24.22	-38.10
		(38.64)	(52.85)		(0.05)	(0.04)		(27.39)	(45.04)
y7		2.06	-2.96		-0.07	-0.04		-16.92	-30.83
		(33.64)	(53.19)		(0.06)	(0.05)		(25.80)	(45.46)
y8		34.31	29.32		-0.01	0.02		-9.26	-23.19
		(57.05)	(70.48)		(0.02)	(0.02)		(31.37)	(47.85)
y9		-12.79	-17.63		-0.05	-0.02		-32.68	-46.71
		(33.52)	(50.46)		(0.06)	(0.05)		(26.32)	(43.99)
y10		47.20	42.32		-0.03	0.01		-22.98	-36.93
		(81.01)	(89.99)		(0.02)	(0.02)		(28.21)	(45.83)
y11		1.64	-3.23		-0.03	0.00		-21.57	-35.56
		(40.98)	(55.38)		(0.09)	(0.09)		(28.26)	(45.36)
y12		41.10	36.12		0.00	0.03		-30.53	-44.45
		(58.10)	(71.30)		(0.13)	(0.14)		(26.97)	(44.23)
y13		-22.87	-27.97		-0.04	-0.01		-29.84	-43.94
		(27.47)	(45.32)		(0.06)	(0.05)		(27.22)	(44.71)
y14		-11.80	-16.75		-0.04	-0.00		-31.83	-45.91
		(31.33)	(45.49)		(0.04)	(0.03)		(26.23)	(44.07)
y16		-12.76			-0.08			-27.97
		(36.53)			(0.07)			(25.84)
y17		39.24			-0.02			-11.64
		(50.25)			(0.03)			(27.71)
y18		-31.01			0.02			-28.49+
		(43.77)			(0.11)			(17.82)
y19		12.67	22.62		-0.07	-0.05		-3.40	19.89
		(38.13)	(52.64)		(0.09)	(0.05)		(35.21)	(27.66)
y20		44.01	53.75		-0.03	-0.02		-10.96	12.21
		(42.16)	(49.51)		(0.04)	(0.13)		(28.28)	(17.17)
y21		-9.65			-0.01			-23.39
		(40.68)			(0.10)			(26.68)
o.y21			-			-			-
ppcrule			2.46			0.01			-31.60
			(50.65)			(0.02)			(43.78)
fpcrule			-38.25			0.04			-10.97
			(52.33)			(0.10)			(14.52)
ipcrule			20.89			-0.03			5.35
			(59.28)			(0.04)			(14.13)
Constant	71.51+	-38.32	-33.21	1.19**	0.13	0.09	18.76**	24.46	38.67
	(46.99)	(46.66)	(62.42)	(0.56)	(0.11)	(0.09)	(6.71)	(21.26)	(40.44)
Observations	462	462	462	462	462	462	462	462	462
R-squared	0.03	0.71	0.71	0.07	0.99	0.99	0.00	0.26	0.26
Robust standard errors in parentheses
*** p<0.01, ** p<0.05, * p<0.10, + p<0.15
