# Supplementary material for: An economic evaluation of the Whole Genome Sequencing source tracking program in the U.S
Source: PLoS One. 2021 Oct 6;16(10):e0258262. doi: 10.1371/journal.pone.0258262 (PMC8494326; doi:10.1371/journal.pone.0258262)
Supplement: S1 File — Readme file for regression data. (TXT) [file pone.0258262.s004.txt]

This file can be used with the supplementary materials provided to estimate the findings in "An Economic Evaluation of the Whole Genome Sequencing Source Tracking Program in the U.S."
library definitions for PLOSfulldata.xlsx
NOTE: not all these variables are used in the presented analysis 

illnesses - number of annual illnesses by pathogen 
outbreak  - number of annual outbreaks by pathogen 
avgill    - average illnesses per outbreak per year by pathogen 
wgslib    - number of WGS isolates per pathogen per year 
wgslib2   - number of WGS isolates per pathogen per year squared 
 	
Year 	- observation year 
pathid 	- observation pathogen identifier 

pathogen 0/1 indicators:
	ecoli 		- E. coli 
	listeria	- Listeria monocytogenes 
	salmonella	- Salmonella 
	
	adverse - adverse reactions
	bacill 	- Bacillus cereus 
	cigua 	- Ciguatera 
	clost 	- Clostridium botulinum
	crono 	- cronobacter 
	crypto 	- Cryptosporidium spp.
	cyclo 	- Cyclospora cayetanensis
	fungus 	- Fungal contamination 
	hepa 	- Hepatitis A virus 
	myco 	- Mycotoxin 
	noro 	- Norovirus
	para 	- Vibrio parahaemolyticus
	shig 	- shiga toxin 
	staph 	- Staphylococcus aureus
	tetro 	- tetrodotoxin
	vibrio 	- Vibrio spp.

Food Safety Modernization Act (FSMA) 0/1 indicators:
	ppcrule - proposed rules passed 
	fpcrule - final rules passed
	ipcrule - final rules implementation date 

Commodity 0/1 indicators:
	diary 		- dairy 
	dietsup 	- dietary supplement 
	egg 		- egg 
	fish 		- finfish
	infant 		- infant formula 
	multiple 	- multiple products 
	produce 	- produce 
	shellfish 	- shellfish 
	unknown 	- unknown 

Year 0/1 indicators: 
	y1 - 1999
	y2 - 2000
	y3 - 2001
	y4 - 2002
	y5 - 2003
	y6 - 2004
	y7 - 2005
	y8 - 2006
	y9 - 2007
	y10 - 2008
	y11 - 2009
	y12 - 2010
	y13 - 2011
	y14 - 2012
	y15 - 2013
	y16 - 2014
	y17 - 2015
	y18 - 2016 
	y19 - 2017 
	y20 - 2018
	y21 - 2019
